# Supplementary material for: Nicotinamide Adenine Dinucleotide Precursor Suppresses Hepatocellular Cancer Progression in Mice
Source: Nutrients. 2023 Mar 17;15(6):1447. doi: 10.3390/nu15061447 (PMC10055624; doi:10.3390/nu15061447)
Supplement: Supplementary file 1 [file nutrients-15-01447-s001.zip]

Archive with 1 entries (1 files):
- nutrients-2177401-supplementary.pdf
